# Supplementary material for: Synthesis and Micellization Behavior of Amphiphilic Block Copolymers of Poly(N-vinyl Pyrrolidone) and Poly(Benzyl Methacrylate): Block versus Statistical Copolymers
Source: Polymers (Basel). 2023 May 8;15(9):2225. doi: 10.3390/polym15092225 (PMC10181249; doi:10.3390/polym15092225)
Supplement: Supplementary file 1 [file polymers-15-02225-s001.zip]

Archive with 1 entries (1 files):
- polymers-2361307-supplementary.pdf
